# Supplementary material for: Effects of n-3 Polyunsaturated Fatty Acid-Enriched Hen Egg Consumption on the Inflammatory Biomarkers and Microvascular Function in Patients with Acute and Chronic Coronary Syndrome—A Randomized Study
Source: Biology (Basel). 2021 Aug 14;10(8):774. doi: 10.3390/biology10080774 (PMC8389665; doi:10.3390/biology10080774)
Supplement: Supplementary file 1 [file biology-10-00774-s001.zip]

Archive with 1 entries (1 files):
- biology-1251708- supplementary revised.pdf
